# Supplementary material for: Proline-rich protein from S. mutans can perform a competitive mineralization function to enhance bacterial adhesion to teeth
Source: Sci Rep. 2022 Dec 23;12:22250. doi: 10.1038/s41598-022-26303-x (PMC9789152; doi:10.1038/s41598-022-26303-x)
Supplement: Supplementary file 3 — Supplementary Information 3. [file 41598_2022_26303_MOESM3_ESM.xlsx]

## Sheet: Sheet1
Supplement Table 1
		Blank group	AmH group	Ag I/II group	AmH+ Ag I/II group
Glass slices	Mineralization 1 day	2 samples	2 samples	2 samples	2 samples
	Mineralization 7 days	2 samples	2 samples	2 samples	2 samples
Human tooth slices	Mineralization 1 days	2 samples	2 samples	2 samples	2 samples
	Mineralization 7 days	2 samples	2 samples	2 samples	2 samples
